# Supplementary material for: Quantitative comparison and reproducibility of pathologist scoring and digital image analysis of estrogen receptor β2 immunohistochemistry in prostate cancer
Source: Diagn Pathol. 2016 Jul 11;11:63. doi: 10.1186/s13000-016-0511-5 (PMC4940862; doi:10.1186/s13000-016-0511-5)
Supplement: Additional file 1: — Raw data for pathologist visual scores. (XLSX 120 kb) [file 13000_2016_511_MOESM1_ESM.xlsx]

## Sheet: Additional File 1
Deidentified Patient ID	Analy Run 1 Area-Based OD*%Pos	RUN 1 Cytoplasmic CytoOD*%PosCyto	RUN 1 Nuclear NucOD*%PosNuc	RUN 1 Cytoplasmic Pathologist Visual Score	RUN 1 Nuclear Pathologist Visual Score	Analy Run 2 Area-Based OD*%Pos	RUN 2 Cytoplasmic CytoOD*%PosCyto	RUN 2 Nuclear NucOD*%PosNuc	RUN 2 Cytoplasmic Pathologist Visual Score	RUN 2 Nuclear Pathologist Visual Score
1
1	15.948	12.049	17.8431	2	1.8	16.3544	11.8098	17.9779	1.35	1.8
2
2
3	7.89092	2.79062	2.78282	1	0.2	8.85376	3.14994	2.79661	1	0.2
3	8.67068	4.08388	1.58804			9.31247	4.73309	1.61451
4	8.2906	3.59233	1.892	1.8	0	9.70203	3.99815	2.34404	1.9	0
4	10.4519	6.48342	5.10342	2	0	11.5163	7.07884	5.48627	2	0
5	9.02219	4.59296	2.62726	1.1	0	9.77222	6.25981	3.05002	1.7	0
5
6	14.8653	12.1505	7.73027	2	0	14.8763	12.2392	7.49941	2	0
6	14.1183	11.0882	8.06081	2	0	14.3755	10.9606	7.87597	2	0
7	12.0096	3.33058	8.71479	2	0	15.237	4.16321	10.3043	2	0
7	12.0798	4.05409	9.49418	2	0	14.8572	4.94314	10.4757	2	0
8	12.6162	10.0301	4.1862	2	0	13.3294	10.3511	4.48461	2	0
8	11.1536	8.47876	1.42933	2	0	11.65	9.18813	1.75534	2	0
9	6.04288	1.65154	0.96273	0.7	0	7.0232	1.95855	1.18407	0.8	0
9	5.50824	1.62474	0.382614	1.9	0	6.0862	1.80655	0.488319	2	0
10	12.1561	7.37598	4.23198	2	0	13.4171	9.14389	4.68997	2	0
10	14.0578	10.2646	7.65512	2	0	14.3303	10.3752	7.17228	2	0
11	13.0912	8.7101	18.0476	1	1.6	15.2664	8.90548	18.471	1	1.6
11	12.9129	9.99518	8.72342	2	0	13.2708	10.1715	8.97112	2	0
12	11.113	9.41259	6.71948	2	0	13.4268	9.37822	6.42378	1.95	0
12	11.9163	8.92524	6.66238	2	0	12.7145	8.17974	3.31599	2	0
13	5.90799	0.578019	1.21554	0	0	8.38219	1.06481	1.68101	2	0.5
13	6.57168	1.62652	1.13909	0	0	7.53927	1.92616	1.38039	0.2	0
14	11.1253	5.18557	9.10339	1.3	0	12.2643	6.13826	10.9649	1.25	0
14	12.2379	8.45822	13.8955	0.2	0	14.0461	9.1213	15.1336	1.8	0
15	11.9266	7.98905	5.18654	2	0	12.7659	8.67483	5.3949	2	0
15	13.5755	10.0284	8.68048	2	0	14.1641	10.2058	8.86281	2	0
16
16	12.742	10.0916	5.73	2	0	13.8318	10.3658	5.74608	2	0
17	9.94084	5.53842	5.00501	2	0	10.4008	6.16036	4.92516	2	0
17	10.3953	6.03317	5.67532	2	0	11.8772	6.89348	6.29212	2	0
18	11.8623	6.44167	5.97958	1.6	0.2	14.0887	7.79181	6.94045	0	0.2
18	9.64645	3.83855	4.33988	1.3	0	10.5218	4.51567	5.05256	1.2	0
19	7.80128	4.37897	5.56209	1	0	9.58852	4.64688	5.85237	1	0
19
20	3.56295	0.0733287	0.137187	0	0	4.85211	0.145589	0	0.02	0
20	7.64006	2.46327	1.21834	1.7	0	9.85258	3.05656	1.50913	1.65	0
21	13.3807	9.21167	2.29808	2	0	14.0314	9.64531	2.65247	2	0
21				2	0				2	0
22
22	9.75216	5.56348	0.895079	2	0	10.8017	6.26617	1.08705	1.95	0
23	12.7075	9.63889	7.95814	2	0	12.6686	9.66384	7.97464	2	0
23	10.4063	8.20337	3.34034	2	0	10.5545	8.37753	3.29695	1.95	0
24	12.2457	8.94026	6.37048	2	0	12.8604	9.25717	6.47909	1.9	0
24	9.63698	4.98106	2.57459	2	0	10.6003	5.40364	2.71349	2	0
25	15.2727	9.65237	13.8756	2	0.8	17.1674	10.7519	15.3247	1.6	0.2
25	12.2288	7.57791	8.1776			12.903	8.61919	8.55135	2	0
26
26	12.6131	8.38187	10.1984	2	0.3	12.678	8.04872	10.6803
27	14.7634	13.2867	11.1094	2	0.1	14.6828	13.2655	11.0895	2	0.1
27	16.3354	13.2757	15.7463	2	0.9	16.2961	13.2381	15.7605	1.95	0.8
28	6.1998	0.952034	1.12638	1.15	0	7.48242	1.4021	1.5449	1	0.1
28	8.00106	2.12555	2.71572	1.2	0.2	8.5615	2.26943	2.90651	1.05	0.1
29									2	0
29
30
30
31	10.1355	7.27082	1.53977	2	0	10.9723	8.24891	1.70375	2	0
31	9.56056	6.51845	0.886285	2	0	10.2912	7.21533	0.997125	2	0
32	13.7053	7.49647	7.17703	1.3	0	14.6932	7.99256	7.80682	1.5	0.05
32	10.954	5.41752	5.55445	0.4	0.1	11.5381	5.80552	6.28803	1.1	0.05
33	11.6113	7.67893	5.3127	2	0	12.1529	7.9557	5.69974	2	0
33				2	0
34	10.2349	5.36187	7.15063	1.1	0	11.6381	5.73083	7.55635	2	0
34
35	10.3299	6.61786	4.17862	2	0	11.1644	6.81146	4.8759	2	0
35	13.8253	9.79465	12.8991	2	0	14.5117	9.49702	12.9199	2	0.1
36	11.7304	10.0238	2.65405	2	0	11.6498	10.0869	2.4383	1.95	0
36	11.5047	8.8665	4.64885	2	0	11.5077	8.92199	4.67207	2	0
37	14.5562	10.5625	16.6792	1.65	1.8	15.9161	11.1606	17.0421	1.5	1.9
37	15.3845	12.6415	16.6135	2	1.8	17.243	12.9215	17.3682	2	0
38				1.3	0				0.2	0
38	3.79995	0.451825	0.184113	0	0	4.20962	0.519183	0.197082	0.2	0
39
39									0.75	0
40	15.5255	14.1193	14.6998	2	0	16.7659	14.1301	14.804	2	0
40	13.0122	10.3069	11.4096	2	0	13.9056	10.402	11.3419	2	0
41	9.68829	3.56411	4.90764	2	0.4	10.7182	4.22674	5.32255	2	0.4
41	9.27571	3.33058	2.66613	1.8	0	9.88305	2.86821	3.5231	2	0
42	12.9088	9.7162	9.57051	1.85	0	14.5749	9.72705	9.59121	2	0
42				2	0				2	0
43				1	0				1	0
43	1.8933	0.0377112	0.155827	0	0	2.4656	0.0289655	0	0.05	0
44	13.2675	8.97657	11.138	1.7	0	13.5943	9.04646	11.0774	1.75	0
44	12.8348	9.22927	9.80376	2	0	13.4341	9.38073	10.0644	2	0
45	14.8819	12.7643	7.68442	2	0	15.7404	13.2696	7.8138	2	0
45	11.9744	11.7123	2.73899	2	0	12.3127	12.2177	2.65867	2	0
46	8.43812	3.44287	2.45769			9.56806	4.01706	2.74344
46	5.3981	0.380333	1.64569	0	0	7.22587	0.634216	2.22729	0	0.1
47	13.1918	10.1764	8.1391			13.0732	10.0222	8.17194
47	14.7053	11.9906	9.01793			15.4714	12.6545	9.72352
48	9.87649	5.13537	1.88251	0.7	0	10.772	5.52688	2.0757	1	0
48	10.5673	6.24626	3.04815	0.8	0	10.9251	6.34185	2.93004	1	0
49
49
50	9.84746	5.8402	5.22614	1	0.2	10.228	5.6648	5.2534	1	0.2
50				1.5	0				2	0
51	12.7594	9.44522	9.53238			13.0356	9.53028	9.71382
51	9.42727	7.45448	1.82213	1.4	0	9.59256	7.57519	1.77829	1.7	0
52
52	8.65722	3.6495	0.201922	2	0	10.2186	5.21323	0.4507	2	0
53									0	0.7
53	10.7164	5.71197	11.2701	1	1	11.6163	5.94477	11.6529	1	1
54	5.74362	2.21055	0.367557	0.9	0	6.94357	2.70775	0.454588	1	0
54	5.27445	1.81086	0.189411	2	0	6.02675	2.20094	0.222313	1.95	0
55	4.84104	0.64741	0.100919	0.5	0	5.6784	0.949696	0.14774	0.35	0
55	4.29474	0.482574	0.0978847	0.2	0	5.23181	0.715694	0.147681	0.3	0
56
56
57	12.8751	7.20305	10.4015	1.25	1	13.4717	7.56253	11.1166	1.25	0.3
57
58	11.3709	9.35213	2.85164	1.7	0	11.0562	8.88921	2.74268	1.8	0
58				1	0
59	13.9035	10.7175	7.6501	2	0	14.4945	10.9961	7.7814	2	0
59	14.5212	12.073	9.01038	2	0	14.9622	12.2391	9.19316	2	0
60
60	8.50647	1.94297	1.58225	0	0	8.85278	2.1164	1.7523	0.02	0
61	12.374	10.8283	6.6794	2	0	12.5983	10.6956	7.16529	2	0
61	14.0665	10.695	9.03631	1.6	0.8	13.9391	10.6113	9.56085	1.8	0.1
62
62	10.4156	7.53532	5.26522	0.25	0	10.6939	7.46805	5.20312	1.6	0
63	11.7223	6.93971	8.03396	2	0	12.3634	7.34423	8.53998	2	0
63	11.1888	5.46331	7.00031	1.1	0	12.1282	6.02035	7.61433	1.8	0
64									1.8	0
64	8.44751	4.04798	1.2632	2	0	9.02775	4.63463	1.44336	2	0
65	12.8407	9.80992	9.59121	1.25	0.15	13.0526	9.89673	9.6069	1.1	0.2
65	10.1319	5.74192	5.86773	2	0	11.0678	6.20437	6.17226	2	0
66	11.2396	5.35175	6.00952	1.8	0	12.0389	5.79613	6.94575	0.15	0
66	6.49752	1.60533	1.17826	1.8	0	7.19526	1.72473	1.48434	1.7	0
67	11.8717	9.32505	4.98065	2	0	13.0549	10.3745	5.63318	2	0
67	16.0598	17.7235	11.179	2	0	17.3187	17.9907	11.3891	2	0
68	9.63698	5.16467	4.35528	1	0	9.59507	5.23349	4.22247	1	0
68	11.0038	7.98469	7.63292	1	0	11.3572	8.6411	7.38722	1.1	0
69	11.8353	7.10807	5.79329	2	0.2	12.3142	7.37764	5.93843	2	0.3
69
70	14.6614	13.0129	9.16667	2	0	14.9514	12.8163	9.05728	2	0
70	14.0252	12.9643	7.88296	1.9	0	14.3602	13.0491	8.81393	2	0
71	14.3739	10.5035	6.74788	2	0	14.5871	10.6596	6.92857	2	0
71	13.7453	10.532	5.90154	2	0	14.3245	10.4532	6.00375	2	0
72	14.5735	12.2874	11.3121	1.85	0	14.8286	12.3698	11.3781	1.75	0
72	14.0647	11.1782	11.4995		0	15.1051	11.2039	11.9166	2	0
73	16.2019	13.3197	14.5725	2	0	16.9712	13.5038	14.6224	2	0
73	12.9944	8.80874	10.3887	2	0	14.1387	9.31228	11.1066	2	0
74	6.60035	1.94579	0.547861	0.3	0	6.75227	2.08118	0.536545	1	0
74	4.54829	0.193526	0.0642628	0	0	4.61476	0.233091	0.0740198	0	0
75	13.3811	8.29546	12.7438	1.9	0.2	13.8192	8.69075	13.7081	2	0.05
75	15.8622	13.6094	15.6464	2	0.2	15.8139	13.0078	15.1532	2	0.5
76	12.9976	7.99333	9.25405	1.8	0	13.8657	7.95779	9.35809	1.8	0
76				2	0				2	0
77	6.41997	1.49713	1.59635	0.4	0	7.02815	1.52703	1.61559	0.4	0
77	7.81157	2.23259	2.7772	0	0	8.17882	1.65412	2.26742	0.1	0
78	5.84772	0.687778	0.448182			6.30922	0.775245	0.536526
78
79	13.9152	11.4456	10.7876	2	0	14.0825	11.1133	10.2561	2	0
79	12.8593	9.94609	10.3782	2	0	13.2497	9.89992	10.2943	2	0
80	12.0159	9.79281	1.34165	2	0	12.446	10.1266	1.4517	2	0
80	11.303	7.93763	2.46982			11.5251	7.59126	2.38038	1.6	0
81	13.3592	8.56523	11.119	1.4	0	13.6332	8.77263	11.1912	1.8	0
81	11.6418	6.36696	9.00925	1	0	11.9837	6.54341	9.12699
82	7.63511	4.03793	0.700478	1	0	7.94222	4.17036	0.876101	1.2	0
82
83	12.976	10.4068	5.36828	2	0	14.1679	11.4949	5.73905	2	0
83
84	9.51883	6.50035	2.49755	2	0	10.4483	7.03369	2.58477	2	0
84	10.1228	5.84411	3.73906	2	0	11.1136	6.4032	3.99563	2	0
85	15.1641	11.5656	13.7917	2	0	16.4557	11.8753	14.2131	2	0
85	13.2824	8.42848	13.8328	1.9	0.6	15.2764	9.41454	14.9739	1.95	1
86	6.41872	1.11927	2.87561	0.1	0.1	7.5666	1.27507	2.96515	0.75	0.04
86
87	7.98613	6.40629	0.502606	2	0	7.9396	6.42542	0.493953	2	0
87	11.6471	11.924	3.72152	2	0	11.5622	12.0459	3.41719	2	0
88
88	8.30224	2.21056	3.60495	0.1	0.5	8.83625	2.33338	3.84526	0.2	0.3
89	16.7516	10.3713	15.932	2	1	17.5259	11.1135	17.8281	2	0.8
89	17.4167	9.97284	13.9049	2	0.4	17.7099	10.5622	16.8392	2	0
90				2	0.8				2	1
90	15.0275	11.4854	9.70278	2	0.3	15.1321	11.5883	9.71492	2	0.1
91	11.9126	9.85181	6.07663			12.6934	10.5736	7.05029
91	11.8162	8.64545	6.74628			12.4451	8.81997	7.03614
92
92
93	6.89977	1.86379	0.430686	1.05	0	8.08536	2.56546	0.7626	1.05	0
93	7.21974	1.6051	1.01113	1.05	0.1	8.04159	2.01849	1.5343	1.1	0.05
94				1	0				1.4	0
94				2	1.5				2	0.4
95				2	0				2	0
95	13.8407	9.6147	13.2297	2	0.8	15.2138	9.64195	13.3899	2	0.3
96	10.0934	3.22672	5.75043	1	0.15	11.5127	4.10763	7.12632	1	0.1
96	9.51606	3.35488	3.33469	1.7	0	10.2105	3.94635	4.04348	1.5	0.1
97	7.50171	0.833433	3.16263	0	0	8.57386	0.992391	3.44775	0.05	0
97	7.74136	0.98778	3.67051	0.05	0	8.96247	1.28633	4.33931	0.15	0.05
98
98				2	0				2	0
99	9.91419	6.38996	5.14312	0.9	0.1	10.1213	6.36547	5.05756	1.1	0
99	9.09672	7.28602	1.41443	1.5	0	9.42472	7.75815	1.45493	1.75	0
100	5.9908	1.30576	0.672384	0.2	0	6.80279	1.50802	0.765666	0.25	0
100	8.72867	3.30206	2.31531	1	0	9.19454	3.65842	2.55074	1	0
101	6.15427	1.08742	0.948128	0.3	0	7.38886	1.38937	1.15939	0.3	0
101	6.6401	1.27686	0.985475	0.8	0	7.67661	1.61497	1.26636	1.1	0
102	13.0106	9.85709	9.79305	2	1.2	13.2237	9.87887	9.98989	2	1
102	12.7085	9.70956	9.16067	2	0.7	12.6897	9.70866	9.45472	2	0.8
103	11.414	7.12251	5.81988	2	0	12.591	7.72614	6.28423	2	0
103	10.7329	6.43545	6.32082	2	0	10.8096	5.22653	6.32608	2	0
104	15.6135	8.5497	4.87966	2	0	18.0224	10.337	5.76249	2	0
104	14.9875	8.40804	5.08401	2	0	16.1843	7.47778	5.99906	2	0
105	9.54408	4.16808	3.79446	1.75	0	10.0486	4.3991	3.74923	1.5	0
105
106	8.99883	5.21869	1.27497	1	0	8.89378	4.59142	1.73425	1	0
106	7.91436	3.44107	1.38387			8.3573	3.58083	1.28992
107				1	0.4				1	0.2
107	10.501	5.54353	4.44229	2	0	10.944	6.09449	4.80252	2	0
108
108	13.4361	8.20769	13.1733	2	1.5	15.4047	9.57844	13.9834	1.5	1.2
109
109	12.3568	7.41928	10.7618	1	0	13.0371	7.80191	10.6956	2	0
110	10.2544	4.41007	6.02635	0.2	0	10.1722	3.61208	5.59418	0.3	0
110	10.5715	6.11272	4.65027	1.7	0	11.1371	6.62767	4.9029	1.25	0
111	7.8758	3.99936	1.58303	1.6	0	8.7129	4.59991	1.86823	1.75	0
111	6.37567	1.60308	0.643915	1	0	6.92825	1.89425	0.797405	1	0
112	8.95618	3.30806	1.96668	1	0	9.82356	3.87876	2.1698	1	0
112	10.2016	6.52645	3.6286	1.8	0	10.9501	7.16378	3.79458	1.7	0
113	5.22241	0.388013	0.645093	0.05	0	6.10502	0.483573	0.81248	0.1	0
113	4.78173	0.53254	0.496957	0	0	5.41539	0.527431	0.505083	0	0
114	12.7874	10.725	11.1167	2	0.3	12.7346	10.7209	11.0619	2	0.1
114	12.6846	10.0261	12.6855	2	0.1	13.2393	10.4534	13.0648	1	0.1
115	11.379	5.83206	14.0073	1	1.6	13.3762	6.31921	15.0159	1	1.2
115	10.2337	3.19223	12.4761	0.1	1.8	12.0025	3.52175	13.6221	1	1.7
116	14.589	10.1274	17.1602	1.6	0.6	15.2222	10.4971	18.2559	1.5	1.2
116	13.4483	9.82392	13.5381	1.55	0.6	13.7809	9.96953	13.7627	1.6	0.4
117	9.06528	4.27785	3.36329	1.25	0.05	9.5218	4.5159	4.00314	1.3	0.12
117	9.69631	4.70389	3.13351	2	0	9.77163	4.06409	2.97829	2	0
118
118									1.8	0
119	11.9356	7.22728	8.85867	2	0	13.0098	7.40576	9.41531	1.85	0
119	12.4485	9.50913	5.84976	2	0	13.001	9.8651	5.98137	2	0
120	8.60783	3.85956	1.53886	1.7	0	9.34935	4.7795	1.7683	1.85	0
120
121	11.1258	6.75499	6.81619	1.2	0	11.6379	7.20567	7.24421	1.9	0.1
121	10.7467	5.48281	7.539			12.2762	6.43566	8.44791	1.85	0
122	11.2421	6.11291	3.86094	2	0	13.1861	7.21331	4.11968	2	0
122	9.59428	3.10632	2.49818	2	0	12.276	4.35361	3.33876	1.9	0
123
123	16.8404	15.6477	14.9622	2	0	17.4477	14.4789	14.2901	2	0
124	13.335	10.7961	3.36645	1.5	0	13.5305	10.8802	3.35761	1.75	0
124	11.7605	6.7361	2.62811	1.5	0	12.4829	7.5074	2.93179	1.3	0
125				2	0				2	0
125
126	10.2467	6.60341	2.9669	2	0	11.3097	7.08419	3.22681	2	0
126				2	0
127	5.61729	0.496614	0.53485	0.35	0	6.3332	0.654498	0.827953	1	0
127
128	14.3187	10.3761	8.73341	2	0	14.9367	10.6242	9.1633	2	0
128	12.668	9.40188	8.20518	1.95	0	14.9121	10.3814	8.97945	2	0
129	15.7764	12.8736	10.8717	2	0.4	16.1603	13.4313	11.1409	2	0.4
129
130	12.8567	7.35926	8.90623	0.4	0.2	13.8148	7.76673	9.38664	1.5	0.1
130	14.1433	8.46338	6.9644	1.25	0	14.5417	8.28426	6.89575	1.1	0
131	13.6347	10.4493	10.3475	2	0	14.1021	10.5786	10.3629	2	0
131
132	9.23127	3.40975	4.01902	0.5	0.1	9.74152	3.46632	4.08369	0.7	0.2
132	11.0569	6.0986	5.90102	1.4	0.1	11.2608	6.17552	5.9402	1.5	0
133	7.46097	1.40656	1.38099		0	8.40377	1.64231	1.58314	1.2	0
133	7.54205	2.18373	0.739406	1.3	0	7.88011	2.31814	0.774276	1	0
134	7.51395	3.5046	1.28603			7.98875	3.72159	1.24032	1.4	0
134	6.44037	1.63632	1.08471	2	1.5	7.3572	1.97853	1.31893	0.7	0
135	9.61256	3.83527	11.2795			11.7809	5.26321	13.2726
135	11.5091	6.56835	8.28659	2	0	12.3727	6.86702	8.91998	2	0
136
136
137
137
138	7.22746	1.42568	1.62456	1	0	7.86726	1.79071	2.10424	1.05	0
138	4.69192	0.519608	0.465234	0.3	0	5.07354	0.614681	0.538005	0.3	0
139				1	0.6				1	1
139	10.163	3.60448	10.1205	1	1	12.3332	5.16796	12.5538	1	1.4
140	5.92478	1.68129	0.212827	1.2	0	6.34274	1.87801	0.205949	1	0
140	7.22387	2.19047	1.40656	1	0	7.80913	2.34334	1.2386	1.05	0
141	9.52035	5.53679	2.58599	1.8	0	10.5797	6.82521	2.69966	1.85	0
141	9.86709	5.7971	4.08537	1.5	0	10.9792	6.24573	4.4864	1.2	0
142	12.2321	8.24466	6.73402	2	0	12.9281	8.79251	7.31627	1.8	0
142	12.7157	7.72746	8.3602	2	0	15.4418	8.97972	9.76756	2	0
143	7.56566	2.3108	2.35334	1	0	7.92475	2.49818	2.51274	1.05	0
143	6.73506	1.53021	1.57772	0.25	0	7.20246	1.92437	2.18768	1	0
144	16.4004	13.2382	14.0815	1.9	0	17.2678	13.4683	14.2006	1.9	0
144	13.5328	10.6812	6.3228	2	0	13.8605	10.8837	6.37038	2	0
145	12.1507	6.99895	11.5985	2	2	12.5428	7.02218	11.2438	2	1
145
146	5.1678	0.443897	0.187262	0.5	0	5.99222	0.703711	0.334741	0.5	0
146	3.79322	0.0970988	0	0.5	0	4.48935	0.149732	0	0.5	0
147	12.1156	9.46538	5.24488	2	0	11.9912	9.5078	5.3739	2	0.1
147	10.1809	4.80382	3.69844	1.6	0	10.5263	5.03929	4.16734	1.75	0
148	5.03339	0.709133	0.0874817	0.2	0	5.77035	1.03879	0.125528	0.6	0
148	8.36273	4.17504	2.08792	1.8	0	10.2688	5.18241	2.64338	2	0
149
149	10.9297	6.49674	13.1164	1	0.4	12.7586	6.97557	13.8187	1	0.4
150	13.1472	10.2536	9.67803	2	0	13.4721	10.3513	9.84978	2	0
150
151
151
152	7.29627	2.8992	0.308211	2	0	7.93815	3.51216	0.343867	2	0
152	9.74643	4.82949	2.62362	2	0	10.7792	5.43215	3.06445	2	0
153	3.85236	0.2076	0.213873	2	0	4.89529	0.581734	0.712988	0	0
153				2	0
154	8.90823	2.08594	1.47561	0.25	0	9.96636	2.75759	2.49937
154	7.99245	2.01347	0.828665	0.65	0	9.32033	3.20319	1.14194	1.1	0
155	13.8947	8.50641	13.0816	1.8	0.8	13.9424	8.63534	13.4658	2	0.2
155	12.9442	7.49567	14.2315	0.2	0.8	12.7307	7.3825	14.2612	0.8	1.1
156									1	0.1
156	10.067	5.0075	5.85382	1	0.1	11.187	5.77878	6.4109	1.1	0.1
157	13.0697	10.732	6.37177	2	0	13.9359	10.8949	6.97093	2	0
157	14.9339	12.9234	8.9112	2	0	15.0322	13.1509	9.09667	2	0
158
158	11.618	6.09705	10.9487	1.2	1.75	12.1496	6.59054	11.6527	1.1	1.8
159
159	7.69443	3.86729	1.16823	1.5	0	8.04212	3.88475	1.27586
160	12.2525	7.77327	10.9539	1	0.8	12.9388	7.98604	11.4634	1	1
160	10.6109	3.91844	8.29224	1	0.2	11.2182	3.92838	8.67397	1	0.4
161	9.90038	6.61714	1.27465	1.9	0	10.2226	6.7555	1.29534	2	0
161	10.6628	6.69854	3.13401	1.7	0	11.0818	6.70538	3.1111	1.4	0
162	12.3178	6.51901	8.63696	1.9	0.1	13.0584	6.75695	8.89469	1.95	0.05
162
163	17.2016	15.8117	12.7173	2	0	18.655	16.3652	13.1256	2	0
163
164	7.71638	2.62496	1.22142	1	0	8.42324	2.86265	1.67099	1	0
164	10.8802	8.39783	2.88556	1.1	0	11.3136	8.58482	3.39346	1.5	0
165				1	0				1	0.5
165	12.6758	8.83041	8.82913	1.8	0	12.5087	8.38457	8.37836	1.75	0
166	13.248	10.5306	8.23397	2	0	13.5237	10.6074	8.40589	2	0
166	12.5541	9.98351	6.62742	2	0.05	12.6683	9.88608	6.59772	2	0.04
167	13.572	9.71947	15.0813	2	1.15	14.8643	9.95959	15.4791	2	1
167	13.1013	9.33258	12.7128	2	0.4	13.4453	9.3976	12.7939	2	0.4
168
168
169	11.4427	5.87193	12.4547	0.5	1.8	12.5363	6.36959	13.3181	0.5	2
169	11.8623	8.59793	19.1144	0	2	12.9491	9.0435	19.4787	0	2
170	11.9963	6.9142	7.01293	2	0	11.9305	6.74828	6.85654	2	0
170
171	11.3457	6.52595	11.3529	1.5	1	13.1844	7.77691	13.4051	1.7	1
171	13.5289	8.7843	12.8879	1.3	0.6	15.0182	10.3208	15.9525	1.9	0.6
172	15.1189	13.8011	17.2668	2	0.6	14.8025	13.6099	16.9226	2	0.6
172	19.2458	18.969	20.4587	2	0.8	18.7928	18.0624	19.6404	2	0.8
173	9.3321	4.49068	5.94531	0	0	9.52121	4.50623	5.99221	0	0.2
173	9.02397	4.83259	5.26859	0.25	0	9.53129	5.03644	5.44582	0.45	0
174	11.9012	7.21499	9.13814			12.5534	7.64325	9.99437
174
175	11.4531	6.8413	7.76892	0.8	0.1	11.9673	7.1903	8.38144	0.2	1.3
175	10.2788	4.31851	5.19865	1	0.5	10.6679	4.70249	5.88013	1	0.2
176	13.8107	9.9985	10.5326	2	0.2	13.7898	9.96012	10.6517	2	0.15
176	14.005	9.76558	8.75597	2	0.4	14.3486	10.2225	9.26709	2	0.2
177				0.5	0				1	0
177
178	12.3823	8.94733	9.8163			13.7395	9.12472	9.99641	2	0.1
178	10.2244	5.61783	4.80753			10.5203	5.76816	5.11758	1.85	0
179	11.695	8.05918	5.30486	1.9	0	12.5195	8.48303	5.567	1.85	0
179	13.0045	10.6019	2.37521	2	0	13.488	10.8362	2.5121	2	0
180	13.7551	10.4709	10.1191	2	0	15.4245	10.963	10.6038	2	0
180	12.7387	9.9942	10.1995	2	0	14.6363	10.3347	10.571	2	0
181	15.1701	11.2802	10.8789	2	2	15.6357	11.7306	11.471	2	0
181	12.6429	9.20275	9.04126	2	1.8	13.4033	9.96574	9.64676	1.1	0.8
182	14.0808	11.4439	9.26398	2	0	14.4915	11.3845	9.80558	2	0
182	16.1781	13.4084	9.8741	2	1.4	16.3921	13.505	9.40445	2	0.75
183				2	0				2	0
183				2	0				2	0
184	13.8914	8.75925	8.88209	2	0	14.2994	8.57647	9.53758	2	0
184	13.9458	8.04609	11.697	2	0	14.1747	7.94986	11.1418	2	0
185	10.5871	6.37688	4.69677	1	0	11.2597	6.60743	5.01355	0.9	0
185	14.0233	11.7159	8.13759	1.6	0	14.8936	11.8481	8.08315	1.75	0
186	9.60612	6.40494	1.24024	2	0	9.91159	6.65433	1.16322	2	0
186	7.99763	4.17392	0.418875	1.65	0	8.65535	4.7861	0.483345	1.7	0
187	12.2847	9.71387	2.90102	2	0	13.0784	10.3452	3.1098	2	0
187	12.1461	9.36431	3.21603	2	0	13.09	10.0766	3.34225	2	0
188	6.19607	0.976814	1.12769	0.2	0	9.36195	7.04005	1.62272
188	10.8729	9.3251	0.926357	1.55	0	10.1398	8.40138	0.812176	2	0
189	11.1515	5.83719	7.5252	1.5	0	12.0777	6.33871	7.74742	1.5	0.05
189	9.21448	4.89801	2.87006	2	0	9.88523	5.68406	3.30581	1.1	0
190	16.2073	13.2589	19.5371	2	0	17.0515	13.1993	19.3997	2	0
190	18.0616	16.6602	20.3508	2	0	19.2879	16.835	20.7361	2	0
191	13.192	7.06643	6.12358	2	0	16.2798	7.10215	6.73681	2	0
191	16.1505	10.6635	9.90543	2	0	21.0983	11.1221	10.4192	2	0
192
192	8.18893	3.09938	2.83489	0.9	0.15	8.76524	3.35	3.13961	1.05	0.04
193
193				1	0				1	0
194	12.6456	9.20868	8.51497	1.9	0	13.0863	9.06702	8.34701	2	0
194	11.8798	8.50211	6.42805	1.9	0	12.4513	8.76828	6.44745	1.95	0
195	12.0434	8.89621	10.8102	1.25	0.2	12.7988	9.64486	11.3099	1.65	0.3
195	12.3209	9.34716	12.6455	1.6	0.8	12.4083	9.28492	12.5065	1	1.1
196
196	12.2173	8.72857	5.30905	2	0	12.1524	8.58911	5.30651	1.9	0
197	11.1123	8.23713	6.11978	2	0	11.5904	8.38172	6.16457	2	0
197									2	0
198	12.8842	7.30809	14.125	1.8	0.8	14.4107	7.61833	14.5637	2	1
198	11.7403	7.56132	10.8386	2	0	13.4037	8.0763	11.4706	2	0
199	7.90207	1.92004	1.97868	1.6	0	9.0389	2.52187	2.47437	1.2	0
199
200
200	10.3965	6.81751	4.87646	1.15	0.4	10.778	6.9435	4.95748	1.2	0.1
201	6.38458	1.21798	1.95612	0.5	0	7.78056	1.55087	2.35353	1	0.02
201	7.78829	1.86431	3.23828	1	0	9.05211	2.19681	3.38127	1	0.04
202	8.3032	2.91575	2.08722	0.1	0	9.042	3.16249	2.21075	0.15	0
202	9.21488	3.61088	4.69954	0.15	0	10.0072	3.84661	4.79662	0.25	0.1
203	12.0589	9.95725	9.88925			12.1618	9.77391	9.9057
203	11.9492	9.87743	7.16852			11.8899	9.82162	7.15628
204	8.13945	3.94168	0.753889	1.3	0	9.12064	4.98647	0.77803	1.25	0
204	10.6196	5.60096	7.35095	1	0	11.3031	5.79476	7.97485	1	0
205
205	15.2807	14.4901	13.354	2	0.2	16.1909	14.66	14.5	2	0
206	13.1716	10.7868	8.29177	2	0.4	13.0274	10.5132	8.17557	2	0.1
206	2.45927	0.175497	0.135586	0	0	3.28292	0.26016	0.190339	0.3	0
207	6.925	2.54994	1.19982	0.45	0	6.98979	1.92488	0.883567	0.8	0
207	5.0643	0.947943	0.129058	0.6	0	5.38957	0.963775	0.0832869	1	0
208	6.86967	0.722348	1.94668	0	0.1	7.47318	0.835382	2.16212	0.1	0.8
208	4.91934	0.233471	0.278666	0.1	0	5.76407	0.440157	0.455925	0.1	0
209
209	9.98206	4.68175	7.01494	2	0	16.9933	10.3985	12.2819	2	0
210	12.7072	8.61066	10.4725	2	0.1	13.0591	8.89384	10.9727	2	0.1
210	10.9556	6.09338	7.80401	1	0.1	11.3264	6.03465	7.79374	2	0.02
211
211	13.7846	8.83984	6.00981	2	0	15.9073	9.24438	6.65117	2	0
212	17.8036	11.7256	11.3647	2	0.6	19.2126	12.7513	12.2208	2	0.6
212	15.3999	10.1065	8.07949	2	0	16.3049	10.5999	8.32245	2	0
213	11.3094	4.79368	6.24519	1	0	12.2876	5.57936	6.95629
213	11.9893	6.57383	6.56634	2	0	13.2245	7.50627	7.37205	2	0
214	13.283	9.0405	10.5005	2	0.2	14.3062	10.2895	11.4745	2	0
214	13.5932	8.08646	8.82592	2	0	13.4188	7.91535	8.35238	2	0
215				2	1.8				2	1
215				2	1				2	0
216	8.9657	4.01634	4.26381	0.15	0	10.0927	4.30348	4.49538	0.95	0
216	9.03444	4.0378	3.75662	0.1	0	9.39851	3.98738	4.0685	1.05	0
217				0	0
217	10.0397	6.23776	6.95434			10.5177	6.0872	6.97519	2	0
218	13.8727	8.54236	9.91822	2	0	15.3661	9.37392	10.7786	2	0.15
218	13.4157	10.497	10.1732	1.95	0	14.3017	10.9907	10.5841	1.9	0
219	8.38121	4.14739	0.556781	1.5	0	9.25187	5.17495	1.06833	1.5	0
219	11.6366	8.57987	4.66949	2	0	11.2089	7.69946	4.14817	2	0
220
220
221	11.5903	6.89337	7.38993	2	0	12.914	7.66042	8.42643	2	0
221	12.6966	8.42338	9.14677	2	0	13.5934	8.84816	10.0338	1.9	0
222	9.43199	5.11744	2.7687	2	0	9.93322	5.19896	2.82358	2	0
222	10.8589	7.42298	4.37515	2	0	11.2916	7.47101	4.38675	2	0
223	8.1627	2.7386	4.16101	0.15	0.15	8.69043	2.90955	4.41289	0.2	0.1
223	8.40544	4.05771	2.05816	0.1	0	8.84192	4.24313	2.20402	0.15	0
224	6.84986	0.548118	3.12825	0	0.2	9.09023	1.41873	5.16574	0	0.2
224	8.39289	1.99117	8.09951	0.5	1.4	11.6451	3.01064	10.5609	0.4	1.55
225	12.7462	6.90113	10.2993	2	0.9	12.7691	7.19785	10.6353	2	1
225	12.9329	6.86383	14.2226	1.65	1.2	13.1965	7.05641	14.5708	1.9	1.75
226	11.4943	4.93831	13.8556	1	1.9	12.6744	5.16713	14.5144	1	1.8
226
227	10.5571	5.20939	4.14688	1.8	0	11.6169	6.45793	4.6915	1.6	0
227				2	1.05
228	13.0052	9.32341	10.6944	2	0.2	13.0956	9.42584	10.9781	2	0.05
228	10.7006	6.68854	4.25909			10.7981	5.82765	4.44231
229	11.4848	6.18322	7.30996	2	0	12.3721	6.73734	7.67484	2	0
229	12.3502	8.31986	9.39413	2	0	12.9377	8.43411	9.70806	2	0
230				1	0
230	9.55102	4.56572	2.34207	2	0	10.2774	5.66855	2.20868	2	0
231				0	0
231	13.5414	7.92739	13.7936	1.85	2	14.4033	7.85427	13.4677	1.6	0.05
232	14.056	11.9106	11.4937	2	0	14.7029	12.0289	11.7147	2	0
232	13.0791	11.7324	8.12406	2	0	13.2822	11.6301	8.7879	2	0
233	12.23	8.83735	4.98588	1.8	0.2	12.7341	9.24707	5.26533	2	0.05
233				2	0				2	0
234	16.8182	12.4852	14.4691			17.5027	12.4302	14.3323	2	0
234	16.4597	12.6686	15.3024			16.8348	12.2662	14.4884	2	0
235
235	16.7548	14.3482	11.3233	2	0	17.8862	14.2741	12.0333	2	0
236	13.5923	10.3189	5.60564	2	0	13.4785	10.469	5.64424	2	0
236
237
237
238	10.515	6.50534	6.84603	2	0	11.5941	6.79864	8.25419	1.6	0.1
238
239				2	0				2	0
239				2	0				2	0
240
240	11.5213	6.60783	8.06396	1.2	0.1	12.2515	6.98143	8.44549	1	0.4
241	7.45189	2.27659	1.44317	2	0	9.76232	3.10884	2.07034	2	0
241	8.0126	2.87085	1.50388	1.9	0	9.43228	3.72675	2.02292	2	0
242	11.7647	7.96077	2.1914	2	0	12.5999	8.46767	2.32397	2	0
242	12.1246	8.03882	1.76486	2	0	13.3511	8.73281	1.96031	2	0
243
243
244	10.311	5.61614	1.71699	0	1.2	11.3699	6.50028	2.47121	1.1	0.05
244	9.30929	5.12633	1.47951	0.85	0	10.2246	5.87019	1.73363	1	0
245
245	10.1685	4.17281	4.96137	0.8	0	11.1063	5.64691	6.44344	1	0
246	10.2108	5.8984	4.62478	1.2	0.5	10.9933	6.29058	5.20665	1.7	0.5
246	11.9151	7.41846	8.02785	2	0	12.8052	7.80832	8.62509	2	0
247
247
248	10.8838	7.61947	3.75173	0.8	0	11.4201	8.27939	4.09785	1.3	0
248	8.60165	3.66506	1.97303	0.8	0	9.58324	3.65315	1.84459	1.1	0
249	15.7953	13.0914	15.7531	2	0	16.5556	13.4235	15.7317	2	0
249	14.7928	13.3552	10.0093	2	0	14.8552	13.4124	9.90436	2	0
250	10.2768	5.73307	13.8265	1	2	13.4003	6.60029	15.555	1	2
250	10.5679	6.7642	8.31127	1	0.2	11.5357	6.97571	8.6345	1	0.2
251
251	12.1251	8.72507	6.10971	2	0	12.726	9.25131	6.62142	2	0
252	16.2389	14.2254	15.1422	2	0	17.1427	14.3491	15.0771	2	0
252				2	0				2	0
253	10.7869	6.46366	6.59392	1.2	0	11.4403	7.00693	7.05446	1	0.1
253	12.9011	8.61515	8.23894			13.1085	8.59	8.30728
254	10.5078	6.948	4.27861	1	0.2	10.4883	6.70594	4.1198	0.8	0.1
254	11.3268	8.96893	4.70807	1.1	0.1	11.3389	8.80241	4.66064	2	0.1
255	11.2083	4.06595	6.69242	1	0	13.2265	4.6791	8.08758	1	0
255	12.3902	8.40958	12.6916			15.0519	8.49675	12.7885
256	8.223	5.14617	1.17613	1.6	0	8.70274	5.4044	1.26032	1.7	0
256	7.78341	3.89432	1.34451	0.8	0	8.09752	3.85363	1.3449	1.1	0
257	7.90916	2.02386	2.06617	0.2	0	9.05805	2.71297	2.59428	0.1	0
257	7.52323	1.81347	1.67128	0.3	0	8.56521	2.39802	1.99166	0.2	0
258				2	1.8				0.4	1.6
258
259
259	8.03087	3.66929	0.37582	1.2	0	8.51892	3.97196	0.466247	1.1	0
260	12.852	9.57764	8.75755	1.6	0	13.537	9.97192	9.45313	1.7	0
260	11.8691	8.63272	6.41861	2	0	12.0647	8.63366	6.41249	2	0
261
261	10.3002	5.81706	5.44383	1.4	0	9.78898	5.37197	4.42166	1.3	0.1
262	14.023	9.30573	11.2419	1.8	0.1	14.6787	9.43873	11.4117	1.65	0.3
262	16.5376	14.7507	12.0701	2	0	17.2714	14.8735	12.2253	2	0
263	11.2309	7.58209	7.02619			11.556	7.73517	7.04179
263	13.2998	11.0535	9.62744	2	0.2	13.4647	10.6357	9.29904	1.1	0.1
264	10.9044	5.12826	10.1318	0.4	1	11.935	5.42662	11.4737	0.4	1
264
265	10.5368	5.29312	5.25527	0.1	0	11.1504	5.4172	5.38073	1	0
265	10.3925	6.53773	3.86044	1	0	10.9196	6.61422	3.89625
266	14.9836	11.2916	21.7714	2	1.9	17.0881	11.6591	22.4166	2	1.9
266	12.3229	7.7014	13.8537	2	0.8	13.8757	8.905	14.1758	1	0.9
267
267	10.4935	4.04465	5.2565	1.75	0	11.1139	3.79299	5.44934	1.8	0
268	17.6551	13.8713	14.8635	2	0	19.4096	13.6495	14.3995	2	0
268				2	0				2	0
269	10.323	6.94886	3.27097	1.1	0	10.5609	6.8637	3.31313	1.1	0
269	11.2024	7.74641	4.38246	1.4	0	11.5674	7.87152	4.54635	1.5	0
270
270
271	10.9616	8.20346	3.07357	1.8	0	11.2127	8.31387	3.14134	2	0
271	10.1585	7.70602	1.96634	2	0	10.4747	7.85286	2.04764	2	0
272	5.05299	0.672485	0.346069	0.12	0	5.79928	0.757623	0.495128	0.17	0
272	4.88913	0.334679	0.304548	0	0	5.54669	0.42963	0.365325	0	0
273	10.756	7.17283	4.18193	2	0	11.6835	7.59408	4.34006	2	0
273	10.9329	8.3686	3.74124	2	0	11.6794	8.6988	3.94472	2	0
274	12.0273	6.70464	17.2882	0.9	1.8	13.4846	6.95003	17.7731	1	1.8
274	13.4548	9.48686	15.9247	1.3	1.7	14.9889	10.0132	16.5177	1.15	1.8
275
275	13.0356	9.57384	16.2558	0.65	0.3	13.5379	9.59479	16.4935	0.65	0.9
276	11.1569	7.96335	6.1029	2	0	11.683	8.76294	6.64922	2	0
276	11.4692	7.92167	7.41201	2	0	11.9313	8.11185	7.52795	2	0
277	13.2802	10.8571	7.47947	1.5	0	13.6545	11.0061	7.56856	2	0
277
278
278	7.63227	2.36657	2.9231	1.1	1.15	7.80735	2.50074	3.02158	1.1	1.1
279	7.82491	3.93777	1.41293			8.23771	4.12757	1.49826	1.15	0
279	9.92371	5.71723	3.53098	1.2	0.1	10.0186	5.69558	3.39634	1.4	0.2
280
280				1.5	0				2	0
281	11.1398	5.6868	6.62267	0.6	0	12.5786	6.2229	6.96392	1	0
281
282
282	16.1518	11.8512	16.1707	2	0	16.9265	12.2908	16.6199	2	0
283	11.1559	5.19073	8.87848	0.4	0.3	11.5052	5.32648	9.39799	1	0.4
283	11.973	5.87492	11.729	0.6	1	12.582	5.94918	12.1104	0.9	1
284	12.3508	8.64305	5.86053	2	0	13.4685	8.97651	6.05308	2	0
284	9.89499	5.81542	1.91329	2	0	11.5632	6.40215	2.05511	2	0
285	7.69565	3.02118	1.5073	0.8	0	8.12136	3.22252	1.67678	1	0
285	8.11374	3.90168	1.639	1	0	8.82427	4.11854	1.78427	1.1	0
286	10.1958	4.42467	4.60362	0.5	0	9.76109	3.62606	3.40192	0.6	0
286	9.06839	3.23954	3.25031		0	10.1833	4.23695	4.4108	1.05	0
287	7.66191	1.76134	3.08798	0	0	8.27347	2.11018	3.34232	0	0
287
288	9.63825	4.97952	6.69209			10.7617	5.56612	8.69329
288				2	0				2	0
289	9.38849	2.34057	5.33557	0.2	0	10.1361	2.54753	5.79943
289	8.3186	2.60909	3.0934	2	0	8.85642	2.84297	3.45142	2	0
290
290	10.9404	8.54522	5.22677	2	0	11.3733	8.60241	5.38568
291
291				2	0				2	0
292
292	7.60148	3.34818	0.776586	1.1	0	8.2926	3.84937	0.862257	1.2	0
293	15.7936	13.7509	12.7407	2	0	16.3277	13.7255	12.9409	2	0
293
294	11.8539	7.58239	4.2318	2	0	12.5398	7.96687	4.54183	2	0
294	13.6634	10.0748	5.44323	2	0	14.6909	10.5217	5.68275	2	0
295	13.9351	13.3092	7.10005	2	0	13.6668	13.1311	7.15791	2	0
295	12.2953	15.5442	9.98144	2	0	15.4714	15.4807	10.044	2	0
296	9.76113	6.79112	3.22714	2	0	10.7623	7.26708	3.68986	2	0
296	6.14561	1.85914	0.643275	1.2	0	7.4464	2.46133	0.847762	0.85	0.1
297	8.36248	3.79327	1.8465	1.7	0	8.65828	3.90013	1.99491	1.2	0
297	7.25613	2.24362	0.717118	1.7	0	8.35347	2.922	0.914485	1.75	0
298	11.3878	6.40113	12.1615	1.2	1	12.2783	6.45643	12.4005	1.2	0.6
298	9.55991	3.14006	7.64567	1	1.6	10.7469	3.61577	8.94069	1	1.8
299	11.2547	7.9717	3.81811	1.5	0	12.3314	8.96657	4.09403	1.5	0
299
300				1.7	0				1.9	0
300	8.68738	4.94844	2.00447	1.65	0	9.4946	5.71466	2.52366	1.4	0
301	11.4209	6.29973	12.9544	1.3	1.4	12.8665	6.66392	13.3316	1.4	1.2
301	11.0219	6.13545	9.5027	1.25	1	12.1647	6.36024	10.2944	1.3	0.2
302	12.301	8.9679	4.19338	1.3	0	13.3192	10.4469	5.07114	1.25	0
302	11.5051	9.08758	3.11059	2	0	12.1314	9.71404	3.52869	1.8	0
303	9.49268	3.14156	3.6706	1.3	0	10.4995	3.86428	4.09893	1	0.07
303
304	15.8925	12.3286	9.50432	2	0	17.5678	12.9225	10.4151	2	0
304	18.114	16.2047	13.4381	2	0	20.0966	17.0523	13.8828	2	0
305	12.4787	9.43446	11.403	1.75	0.1	13.4169	9.81661	12.328	2	0.02
305	12.5823	9.89259	11.3119	1.9	0.1	13.381	10.1076	11.4291	2	0.1
306
306	15.472	13.8931	24.5732	2	0	18.4649	13.2392	25.179	2	0
307				1	0				1	0
307	9.54974	4.91834	5.09491			9.95725	5.19202	5.26316
308	9.15842	3.93429	3.02442	1.4	0.02	9.88664	4.40775	3.01957	1.5	0
308	10.369	4.78146	1.95774	0.6	0	11.0415	4.65578	2.00678	1	0
309	5.50162	1.15238	0.958146	0.1	0	5.85518	1.18286	0.991002	0.3	0
309	5.75496	1.23379	2.00223	0.25	0.4	6.38609	1.26302	2.16816	0.4	0.15
310				2	0				2	0
310				2	0				2	0
311	9.6018	5.35263	3.25381	1.3	0	10.069	5.68713	3.81133	1.25	0
311
312	10.9488	6.08061	6.48033			11.2465	6.52451	7.00188
312									2	0
313	8.69398	4.20656	1.7406	0.2	0	9.04743	4.38853	1.72751	0.4	0
313	7.75399	3.30554	0.968658	0.75	0	8.56538	3.5977	1.02282	0.9	0
314	10.8951	7.23668	1.87799	2	0	11.3669	7.71851	2.04818	2	0
314	13.4717	8.73953	1.83975	2	0	14.2147	9.92879	1.81007	2	0
315	9.71152	6.53586	1.14958	2	0	10.6375	7.36641	1.31911	2	0
315	9.3947	5.44473	1.68756	2	0	9.98235	5.82631	1.79967	2	0
316	9.81159	5.29916	4.76404	2	0	10.5492	5.49606	5.00249	1.85	0
316	13.443	7.31466	8.66628	2	0	14.764	8.41672	9.68076	2	0.1
317	9.70775	5.67062	3.27612	2	0	10.6674	5.38082	3.64826	2	0
317	11.3301	6.44744	3.79741	2	0	12.0863	6.97501	4.61972	2	0
318	11.6637	6.69837	8.31105	2	0	12.7942	7.52579	9.36272	2	0
318	12.4013	7.87673	9.34566	1.5	0	12.6447	7.54468	10.4006	1.3	0
319	10.8975	6.73821	5.63689	2	0	12.4564	7.67938	6.57014	2	0
319	8.40268	3.05869	2.71299	1	0	9.14524	3.40633	2.82392	1	0
320	10.0522	5.04852	4.32299	1.2	0.06	11.1192	5.3321	4.54615	1.8	0
320	8.03149	3.04908	1.24972	1.6	0	9.2748	4.07492	1.46021	1.8	0
321	9.15216	2.71573	4.45385	2	0	9.6841	2.81391	4.61483	2	0
321	8.01801	2.69505	1.39227	1.6	0	9.04861	3.2786	1.67918	2	0
322	13.4717	12.8274	2.62879	2	0	13.7256	13.3394	2.61817	2	0
322	14.4781	12.3923	3.65791	2	0	15.1934	12.8092	3.48934	2	0
323	10.8578	6.88536	5.87278	2	0	12.4097	7.95019	7.45791	2	0
323				2	0				2	0
324				1.6	0				1.7	0
324	9.16621	3.61368	4.44603	1	0	10.5074	3.98161	5.85105	1	0
325				2	0				2	0
325	11.2216	6.43229	5.73188	2	0	12.4519	7.0655	6.26967	2	0.1
326
326				2	0				2	0
327	12.4046	9.41708	8.45398	2	0.3	12.915	9.44588	8.41092	2	0.2
327	10.9502	8.72919	2.85151	2	0	11.2484	8.66789	2.98351	2	0
328	15.1372	14.0248	15.5336	0.6	0	15.4316	13.88	15.5455	0.5	0.05
328	14.3747	12.8915	13.9328	1.2	0.1	14.6723	12.8963	13.9721	1.23	0.05
329	13.2473	9.61254	9.20862	1.9	0	14.0661	9.92111	9.55229	1.9	0
329				2	0				1.4	0
330	12.092	4.29307	7.74367	1.5	0	13.6558	5.32302	9.42253	1.75	0
330
331	11.7879	6.60947	2.84808	2	0	13.2359	7.51859	3.05617	2	0
331	13.4016	9.95584	2.27206	2	0	14.1444	10.3431	2.32439	2	0
332	12.4667	9.19529	3.19866	2	0	12.9467	9.52472	3.13608
332	11.2542	7.33606	4.24097	2	0	12.155	7.62872	4.62737	2	0
333	3.31102	0.229043	0.0810673	0.05	0	3.59189	0.243531	0.080111	0.05	0
333	6.64997	1.98594	1.5838	1.3	0.2	7.54843	2.09779	1.78535	1.05	0.2
334	10.9796	8.06362	3.35563	2	0	10.9921	8.29383	3.48781	1.95	0
334	11.2457	4.89936	2.80013	2	0	11.7552	7.79538	2.96214	2	0
335	5.93087	2.33179	0.115733	1.45	0	6.6261	2.9564	0.160758	2	0
335				1.2	0				0.9	0
336
336
337	10.9294	6.9629	7.25087	1.9	0	11.4595	7.00987	7.3221	1.8	0.04
337	7.63309	1.61694	1.95942	0.85	0	8.0915	1.67962	2.10531	0.8	0.02
338	14.9609	12.1234	13.9625	2	1	15.5548	11.8933	13.9014	2	1
338	13.326	9.64928	11.3668	2	0.6	13.39	9.95844	11.2835	2	0.2
339	8.98436	4.10777	3.76607	1	0	9.10287	3.46316	4.024	1	0.05
339	11.6209	5.78972	11.0779	1.9	1.8	13.3647	6.4382	12.291	1.75	1.6
340	11.3451	5.50962	8.95858	1	0.1	11.257	5.05041	9.11239	2	0
340	12.5586	7.60323	10.3385	2	0.8	13.2544	8.0407	10.8327	2	1.1
341	8.59618	2.28541	8.54002	0	0.8	10.3333	2.7766	9.79306	0.05	1.2
341	7.98574	1.94184	7.27477	0	1.2	8.758	1.82862	7.52797	0	1.2
342	9.00045	3.20969	3.3821	1.4	0	10.2249	3.84204	3.97899	1.8	0
342				2	0				2	0
343				1	1
343	14.3808	8.35984	15.5969	2	2	15.9305	9.20328	16.9526	1.1	1.9
344	8.66652	4.76989	1.85501			9.24042	5.04373	2.1507	1	0
344	11.1134	6.94523	8.70249	1.5	0.2	12.0332	7.34209	9.24553	1.6	0.3
345
345	12.9629	9.34707	6.23411	2	0	13.6962	10.3037	6.36558	2	0
346	13.8309	10.7692	11.3897	2	1	13.9048	11.148	11.597	2	1
346	14.4522	11.9666	13.1403	2	0.5	14.5797	11.8946	12.9729	2	0.6
347	6.40074	1.23033	0.838717	0	0.05	6.59138	1.28708	0.908763	0	0.05
347	6.74386	2.23002	0.797479	0	0	7.09939	2.30604	0.789669	0	0.05
348	13.8962	8.63471	11.5713	2	1	16.4563	9.63607	13.2695	2	0.6
348
349	10.4912	9.28227	7.8415	2	0	12.003	9.40702	7.93292	2	0
349	13.2477	13.224	10.9558	2	0	14.0851	13.4766	11.0908	2	0
350	8.56738	3.55824	2.77436	1.6	0	10.0152	4.279	3.31954	1.7	0
350
351	9.65784	5.5762	4.22754	1.1	0	10.2745	5.89857	5.05915	1.05	0
351	10.5905	6.21992	6.15534	2	0	10.9784	6.46304	6.31833	2	0
352
352	11.4612	8.68406	2.1456	2	0	11.6058	8.30444	2.27142	2	0
353	14.6839	12.2358	10.3939	2	0	15.366	12.5044	10.7439	2	0
353	13.0613	9.43156	8.43527	2	0	14.0272	9.96811	8.89	2	0
354	12.5695	11.9615	6.78444	2	0	13.1248	12.7373	7.46126	2	0.05
354	12.3103	7.97225	7.68328	2	0	13.0022	8.39364	8.13473	2	0
355	12.6498	8.57449	8.14408	2	0	12.8589	8.50382	8.38862	2	0
355	12.3537	6.35202	10.667	2	0	13.3276	7.1144	11.7824	2	0.1
356	16.9032	12.9366	13.5604	2	1.4	17.4555	13.1659	13.9613	2	0.5
356	17.6509	13.5483	14.6063	2	1.4	17.4438	13.316	14.7802	2	0.5
357	10.4514	4.67298	7.28164	2	0	11.6088	5.35133	7.83583	1.9	0
357	12.4267	9.30353	23.1379	1	1.95	16.0818	8.9025	22.2559	1	1.9
358	13.6959	10.5934	8.44963	2	0	13.5661	10.6092	8.58605	2	0
358	12.3862	9.70793	4.8335	2	0	12.4679	9.87057	4.82814	2	0
359	10.4123	4.12859	4.76388	1.1	0.05	11.9424	4.97224	5.35071	1.5	0
359	11.9064	6.34121	9.81683	1.85	0.1	12.9199	6.12791	10.4662	1.5	0.05
360	7.01322	3.35753	0.368334	2	0	7.72916	4.05273	0.708253	2	0
360	8.84802	5.59023	1.74263	2	0	9.50356	6.0015	1.82542	2	0
361	1.09158	0.00651829	0	0	0	1.14037	0.0133142	0	0	0
361	5.92984	1.56121	1.16847	0.8	0	7.47846	2.098	1.65122	0.9	0
362
362	11.9594	8.22282	6.39335			13.2913	10.1806	9.47331	1	0
363	9.94305	5.95451	3.93735	2	0	13.2509	7.15047	5.01141	2	0
363	10.9664	7.65502	4.84702	2	0	12.6129	7.79564	5.23556	2	0
364
364
365	11.1763	8.10523	1.63957	2	0	12.0696	9.13578	1.81214	2	0
365	7.97424	2.88701	0.981005	2	0	8.99028	2.98456	1.46093	1.95	0
366	6.59865	1.94575	0.899836	0.7	0.6	7.14734	2.08526	0.893883	0.8	0.4
366	7.84634	3.70789	1.47629	1	0.6	8.33813	4.09626	1.51859	1.2	0.4
367	11.0555	6.56384	3.40098	2	0	11.8337	6.65892	3.69422	1.5	0
367	11.3005	7.39202	2.84336	2	0	12.4179	8.83713	3.32243	2	0
368
368	12.142	7.24115	5.75541	2	0	12.8273	7.16201	5.96923	1.8	0
369	13.507	8.3302	14.0406	0	0.1	14.4306	8.33292	14.2309	1.2	0.1
369	15.2143	9.88561	19.4807	2	1.8	17.4225	10.576	20.8101	1.15	1.8
370	10.1288	5.54709	3.27247	1.8	0	10.9977	6.23691	3.47515	1.7	0
370	11.7592	7.27389	6.16482	2	0.05	12.5185	8.2234	6.80176	1.95	0
371	10.1747	6.7013	5.57688	1	0.8	10.3735	6.82485	5.64042	1.1	0.8
371	7.78486	4.61843	0.982849	0.8	0.06	7.85278	4.7061	1.01392	0.9	0.04
372	13.41	8.89704	9.755	2	0	14.8674	9.35712	10.1092	2	0
372	13.0439	7.45815	5.6833	2	0	14.3155	8.01165	6.18483	2	0
373
373				1.85	0				1.7	0
374	13.8632	12.6469	9.26687	1.8	0	14.3388	12.7142	9.40971	1.9	0
374	14.459	13.1383	12.9896	2	0	15.8655	12.066	12.7016	2	0
375	11.1934	5.09896	6.57584	1.5	0	11.8203	6.20046	7.30776	1.6	0
375	12.1625	7.22681	9.56876	2	0	13.0081	7.57636	9.88624	1.1	0
376	7.15535	2.53458	1.22524	1	0	7.24084	2.53988	1.20687	1.5	0
376	9.65044	4.94057	5.05576	1.4	0	10.0954	5.10229	5.17093	1.4	0.1
377	16.1802	14.0204	11.1305			16.9298	14.169	11.1494
377	12.7813	8.84466	9.87372			14.0257	9.25757	10.1593
378				1.9	0				2	0.2
378	12.08	7.80947	2.52743	2	0	13.1819	8.8055	2.83856	2	0
379	13.8248	7.89815	14.0828	2	0.4	15.2645	8.15182	14.9878	1.9	0.2
379	14.3587	9.28054	14.1657	1.6	0.6	15.8029	10.0197	14.9711	1.6	1
380	8.77817	2.52459	4.59954	0.1	0	11.3976	3.71244	5.91565	0.11	0
380	9.24057	2.3145	6.7632	0	0.3	12.9285	4.01386	9.47208	0	0.2
381				1.4	0				1.75	0
381				1.05	0				1.45	0
382	11.7915	8.00588	5.35297	2	0	12.1432	8.20932	5.53831	2	0
382	11.5798	9.01775	10.3566	2	0	13.7815	9.77626	10.9553	2	0
383	10.6737	5.49791	8.79619	1.5	0.9	11.285	5.66783	9.22461	1.6	0.6
383
384	11.6327	5.76169	6.51039	1.05	0	12.486	5.87077	7.21136	1.05	0
384	11.0667	5.40568	3.53343	1	2	11.9118	5.47046	3.58859	1	0
385
385
386	13.7079	13.2087	7.33144	0.2	0	13.9382	13.397	7.3369	2	0
386	14.0149	11.9194	9.28813	2	0	14.0336	11.8416	8.97605	2	0
387	10.0372	6.25214	4.49231	2	0.2	10.605	6.51995	4.35386	2	0.1
387	7.95963	3.33895	2.32418	1.75	0	9.11359	3.77617	2.52348	1.6	0
388	6.85014	1.50264	0.815091	0.8	0.1	8.0912	2.0595	0.815854	1	0.1
388	9.26566	2.99927	4.36506	1	1.2	10.5961	3.82718	5.55947	1	1.2
389	12.5115	8.53132	10	1.5	0.2	12.6343	8.47176	9.89867	1.3	0.3
389	11.3889	6.10249	8.52815	1	0	11.8428	6.15741	8.59021	1.5	0
390	9.06805	4.44341	0.95488	2	0	9.47115	4.88123	0.909646	1.15	0
390	12.3343	7.67314	9.76979	2	0.1	13.0202	8.39122	10.6901	2	0.95
391	6.22277	2.07248	0.619029	1.4	0	7.6793	2.98187	0.74362	1.3	0
391	4.79548	1.2058	0.471785	0.6	0	6.44051	1.55434	0.577906	0.7	0
392	13.9832	11.2369	9.88581	2	0	14.4194	11.43	10.0174	2	0
392	13.2111	10.526	8.26994	2	0	13.7075	10.8109	8.47098	2	0
393	12.7826	7.5851	11.3915	1.3	1	13.3848	7.81337	11.7749	1.9	1
393	12.2276	7.86619	9.16019	2	1	12.6144	7.89967	9.17367	2	0.85
394	7.68069	3.03119	2.17738	0	0	7.96656	2.9152	1.96735	0.3	0
394	8.32723	3.58002	1.71812	0.1	0	8.12032	3.65948	1.69191	0.2	0
395	10.4916	7.53262	3.8757	1.85	0	10.7857	7.68755	3.91983	1.9	0
395	11.6262	7.94291	4.43022	1.65	0	11.9501	8.04346	4.48401	2	0
396	12.4965	8.21951	5.36639	2	0	12.6971	8.20366	5.55344	2	0
396	15.9039	11.7022	7.75666	2	0	16.6033	11.9642	8.30862	2	0
397	16.1705	13.7403	17.2748	2	0	18.3565	14.196	17.6508	2	0
397	13.717	9.42433	11.8392	2	0	14.5366	9.51004	11.9213	2	0
398
398				2	0				2	0
399	13.2662	9.46384	11.273	1	0	13.3918	9.67164	11.5392	1.6	0
399	11.9723	6.19594	10.8479	2	0.2	13.1662	7.47715	11.8046	2	0.05
400	13.1318	9.96794	8.802	1.9	0	13.7715	10.1008	8.88152	2	0
400				2	0				2	0
401	15.1435	12.2488	12.3106	2	0	16.2563	12.7435	12.9127	2	0
401	15.2361	14.4317	11.0213	2	0	15.4114	13.4732	10.4358	2	0
402	10.8344	7.54827	3.00512	2	0	11.169	8.09479	3.12145	2	0
402	12.1564	7.17318	6.54598	1.4	0	13.0049	7.7554	6.17859	1.5	0
403	8.1646	2.44273	3.06825			8.7955	2.59855	3.24656	1.4	0
403	6.96273	1.62509	0.983516			7.48675	1.99093	1.07247	1	0.05
404	16.2821	12.2581	20.952	2	1.6	17.5391	11.936	20.7089	2	2
404	13.8019	9.44819	14.7781			14.7773	9.76797	15.5668	1	1.8
405	9.83275	5.52145	4.02853	0.3	0	10.3333	5.55198	4.1397	0.9	0
405	12.0732	9.69143	5.71487	2	0	12.6189	9.91103	5.87277	2	0
406	10.944	6.1154	6.09276	1.3	0.1	11.537	6.27659	6.16856	1.25	0
406	11.39	5.77086	6.71556	0.7	0	12.1769	5.83628	6.98652	0.8	0
407	14.6229	11.3745	11.3564	2	0	14.6911	11.3757	11.372	2	0
407	14.7651	12.0842	9.84451	2	0	14.6503	11.7646	9.63427	2	0
408				2	0				2	0
408	15.3537	11.8398	12.1879	2	0	16.6308	12.491	12.7723	2	0
409	7.94656	3.93817	0.784557	1.25	0	9.06294	4.52758	1.11001	1.9	0
409	9.31122	4.73067	1.1534	0.1	0	9.94437	5.19344	1.28128	1.15	0
410	13.3967	7.4322	11.2032	0.4	0.6	14.341	8.69707	11.2322	1.2	0.4
410	16.5009	13.1062	15.0694	1.85	1.45	17.0495	13.2461	14.7627	1.9	0.6
411	8.24233	1.54608	3.83987			9.2877	1.81985	4.59066	0.8	0
411	7.1691	1.43129	3.10295	0.5	0	8.43498	1.61998	3.52385	1	0
412
412	10.4892	4.78627	5.08449	1.85	0	12.0306	5.62359	6.0969	2	0
413	14.5856	11.0095	12.717	1.95	0.2	17.0175	11.5195	13.3373	1.95	0.1
413	13.4961	10.9905	7.87909	1.4	0	13.6913	10.8149	8.01805	1.85	0
414	9.8955	4.0221	4.69962	1.2	0.02	10.708	4.60035	5.27751	1.2	0.1
414	10.3514	4.56954	5.77187	1.7	0	10.843	5.1707	6.22214	1	0.05
415	10.6015	5.44685	3.65657	2	0	13.2985	6.87307	4.38718	1.95	0
415	7.65005	1.81176	1.45172	1.4	0	9.18816	2.57979	1.54421
416	10.391	4.23588	10.032	0.8	0.3	12.0773	5.05023	11.4413	1	0.15
416	11.9758	6.47553	13.7681	0.8	0.8	13.7605	7.13269	15.3073	1	1.7
417
417	6.8899	2.48884	0.816293	0.5	0	7.20555	2.50854	0.929786	1.35	0
418	13.541	12.9317	8.03199	2	0	13.343	12.556	7.87084	1.95	0
418	14.436	13.3231	8.97616	2	0	14.9096	14.3158	9.87473	2	0
419	16.8958	15.4466	16.5511	2	0.2	17.2656	15.0581	16.1499	1.95	0.2
419	17.1385	15.605	18.5031	2	0.8	17.9616	15.5697	18.5761	2	1.4
420	13.0059	7.95278	11.3529	1.95	0	14.0031	8.54372	12.1444	1.9	0
420	13.9748	8.99711	13.6766	1.9	0.5	14.156	8.94102	12.4676	2	0.2
421				0	0
421				1.5	0.1				1.6	0
422	12.0678	8.90706	5.81921	2	0	11.5495	8.85178	5.57049	2	0
422	12.9964	10.2555	9.21254	2	0.1	13.2214	10.3691	9.53789	2	0.05
423	6.059	1.09998	0.595794	0.05	0	6.40154	1.19982	0.664324	0.3	0
423	8.86195	3.06748	2.65963	1	0	9.26379	3.20688	2.93021	1.4	0
424	9.77297	3.81617	6.79882	1.65	0	11.2774	4.63014	8.29626	1.5	0
424
425	12.4116	10.1028	6.02047	2	0	12.5294	10.222	6.16265	2	0
425	11.1277	8.71139	3.30459	2	0	11.3996	8.92227	3.56646	2	0
426	6.08046	1.51144	0.656138	1	0	7.45662	1.90801	0.786155	1.15	0
426	5.48663	1.05833	0.452516	0	0	7.5127	1.69123	0.626468	0.7	0.02
427	19.518	13.2872	14.0005	2	0	20.3226	13.3563	14.201
427	16.4638	14.324	21.7626	2	2	19.3113	14.9738	22.452	2	1
428
428	17.6275	16.298	19.2324	2	0	17.4541	15.7261	19.24	2	0
429
429
430
430	11.6202	8.51568	5.98644	0.6	0	12.1001	8.97253	5.73756	1.3	0
431	13.9821	10.47	11.8156	2	0	15.0989	10.9443	12.2757	2	0
431	13.1591	9.47833	8.91999	2	0	13.6084	9.62217	9.22819	2	0
432	14.2303	12.1171	12.3041	2	0	15.8317	12.1113	12.2938	2	0
432	13.2304	9.71102	12.0484	2	0.2	13.5628	9.68565	12.0216	1.75	0.05
433	8.07012	3.57713	0.748937	0.8	0	8.72188	3.81645	0.796341	0.4	0
433	5.12031	0.886396	0.215731	0.06	0	5.69415	0.973449	0.240805	0.1	0
434				2	0				2	0
434				2	0				2	0
435	10.5604	6.25229	4.42509	1.7	0	11.3887	6.58498	4.70732	1.75	0
435	10.8541	6.90103	4.21793	1.9	0	11.3685	7.18119	4.6189	2	0
436
436				2	0				2	0
437									2	0
437				2	1				2	0
438	12.4102	6.80843	9.45557	1.9	0	13.1547	7.14516	10.151	1.7	0
438	13.7523	9.24005	11.1567	2	0.1	14.3859	9.42462	11.513	2	0.05
439	8.22688	2.79821	2.0017			9.13863	3.1828	2.07597	2	0
439
440	4.37534	1.08387	0.401628	1.4	0	4.89856	1.11636	0.379972	1.6	0
440
441	14.8076	9.40471	11.4726	2	0	16.5063	10.2436	12.0496	2	0
441				2	0				2	0
442	7.54432	2.91188	1.8118	0	0	8.19398	2.60417	1.72309	0.1	0
442	7.15911	3.16627	1.0869	0.4	0	8.00705	3.38213	1.11232	0.4	0
443				2	0.2				2	0.8
443
444	11.6924	8.83483	6.79145	1.3	0.5	11.7897	8.73096	6.50227	1.1	0.3
444	11.3819	9.16232	4.75706	1.9	0	11.9344	9.5338	5.29255	1.95	0
445	10.9527	6.64359	3.84441	2	0	11.6698	7.39505	4.45131	1.85	0
445	9.6418	4.70533	3.91171	1.5	0	10.9085	5.21491	4.42675	1.2	0
446	13.9113	8.19141	10.0984	2	0	14.4969	8.50617	10.2682	2	0
446
447	9.36378	4.12397	2.10071	1	0	9.99384	4.56098	2.66895	2	0
447	8.3828	2.34277	3.42031	0.8	0	9.28131	2.90352	3.52874	1	0
448	14.411	11.7912	6.73234	2	0	14.718	11.5146	6.7305	2	0
448	14.8093	12.7926	8.02422	2	0	14.7701	12.0922	7.68015	2	0
449	5.65884	0.591696	0.428456	1	0	6.21543	0.685384	0.404204	1	0
449				2	0				2	0
450				1	0				1	0
450				0	0				2	0
451	16.7755	16.7037	15.591	2	0	17.4726	16.5496	15.4468	2	0
451	14.798	13.936	11.8545	2	0	15.751	13.8431	12.3386	2	0
452	10.649	8.40678	4.04809	2	0	10.6707	8.17959	4.04168	2	0
452	7.72177	3.92962	1.34784	2	0	7.78193	3.71164	1.15755	2	0
453				2	0				1.3	0
453
454	17.146	15.9638	16.6971	2	0	17.5076	15.7867	16.6836	2	0
454	18.1706	17.4532	18.2592	2	0	18.8169	17.5434	18.3137	2	0
455	8.37294	2.48553	2.04744	1	0	8.7176	2.6552	2.42087	1	0.06
455
456
456
457	10.2594	4.87394	7.33116	0.5	0.2	10.8096	5.01458	7.55676	0.4	0.4
457				2	0				2	0.1
458	13.6004	9.85919	6.80174	2	0	14.177	9.74761	7.1119	2	0
458	12.4306	9.65897	6.20561	2	0	11.8972	9.35343	5.04336	2	0
459	10.8211	5.12308	4.39424	2	0	11.2872	5.18051	5.17537
459	11.4699	7.03443	3.24317	2	0	12.2871	7.79859	3.63682	1.95	0
460	7.29783	2.23983	1.56056	1.4	0	7.96745	2.60991	1.88856	1.5	0
460	7.23688	2.75097	1.06112	1.9	0	7.73721	2.83387	1.09241	1.95	0
461
461	12.5418	9.46049	11.4642	1.2	0	13.4249	8.27413	11.531	1.1	0
462	10.4036	5.02756	6.51279	1	0.9	10.5717	5.24921	7.19316	1	1
462	10.6589	6.20509	5.97702	1.9	0	10.9488	6.22364	6.22873	1.75	0
463				1.1	0				1	0
463	3.54123	0.439272	0.275686	0.4	0	5.75489	1.33969	0.998647	1	0
464	21.0551	18.2765	20.2489	2	0	22.0885	18.072	21.342	2	1
464				2	0				2	1
465
465
466	4.93368	0.533675	0.464358	0.35	0	5.6163	0.627278	0.558702	0.4	0
466	4.04488	0.402972	0.192334	0.4	0	4.42906	0.443029	0.130088	0	0
467	11.6543	2.60789	12.4308	1	1.8	14.0181	3.74258	15.7673	1.2	1.6
467	11.2121	4.02497	9.71469	1.5	1.4	13.8817	5.63574	13.7204	1.7	1.4
468	14.8041	12.895	10.2717	2	0	15.4582	13.2837	10.501	2	0
468	15.701	14.1767	9.70388	2	0	16.4795	14.3316	10.1013	2	0
469				1.05	0.1				1.1	0.05
469
470	14.1236	10.4743	15.6255	2	0.3	15.3504	10.9115	16.0289	2	0
470	14.3533	11.3671	17.4246	2	0	15.3802	11.4617	17.5416	2	0
471
471
472
472	9.32268	2.58788	6.34926	0.95	0	10.582	3.23936	7.06758	1	0.2
473
473
474	0.997105	0.0221211	0.00539109	0	0	1.36707	0.0433187	0.0066302	0	0
474	4.84196	0.890428	0.487779	0	0	5.42113	1.05098	0.623357	0.1	0
475	11.5121	8.31938	7.62234	1.3	0	11.8291	8.40963	7.94191	1.05	0
475				2	0
476	7.70402	1.62387	2.91223	0	0	9.27078	1.84089	3.43732	0.1	0
476	6.81667	2.26391	1.33117	0	0	7.84283	2.24966	1.13564	0	0
477	11.8548	8.65678	8.99167	2	0	11.9148	8.73589	9.15334	2	0
477	12.1507	8.10984	9.34202	2	0	12.0486	8.31844	9.44481	1.9	0.1
478	10.3027	5.87947	1.85679	2	0	11.5808	6.33851	1.99156	2	0
478	10.976	5.88656	2.06757	2	0	12.6542	6.43119	2.4242	2	0
479	10.1831	4.96795	5.93326	1	0	11.3099	5.48908	6.83699	1	0
479	10.5529	7.43461	5.0664	1	0.05	11.2391	7.48053	5.16242
480				1	0				1	0
480				1	0				1	0
481	10.1616	4.67431	7.66678	0.1	0.2	11.0113	4.9536	8.12035	0.1	0.1
481	9.03172	3.34513	4.2062	0.3	0.05	9.77444	3.77718	5.01264	1.2	0.05
482	12.7575	6.42774	5.22859	2	0	14.9643	8.27957	6.83957	2	0
482	9.65625	4.40343	3.49289	1.6	0	11.782	6.44287	5.30051	1.6	0
483	10.1116	4.63847	4.5625	2	0	10.4336	4.70319	4.72373	1.8	0
483	12.4878	9.1995	6.24564	2	0	12.6365	9.47468	6.44823	2	0
484	13.244	8.26243	9.1677	2	0	14.5983	8.79951	9.88625	2	0
484	12.1802	8.36641	5.40952	0	0	12.5556	8.5691	5.7151	2	0
485
485
486	10.0083	5.33078	3.18228	1.9	0.1	11.0992	6.10469	4.00583	1.8	0.1
486	9.94379	4.96062	3.21913	0.2	0.2	10.7956	5.80291	3.58978	1.7	0.4
487	10.5773	4.57326	8.51932			12.6079	6.57377	11.2523
487				1.35	0				1.6	0
488	9.2033	4.58302	3.85969	1.95	0	10.0591	4.82305	4.15387	1.9	0
488	8.82169	3.64106	3.42151	1.7	0	11.3129	5.67259	4.77866	1.6	0
489				2	0				2	0
489	15.5285	13.5453	8.47869	2	0	16.2975	13.9645	8.79808	2	0
490	4.38686	0.36811	0.0431358	1.1	0	5.05703	0.577399	0.0725527	1.1	0
490	4.50025	0.547207	0.0740146	1	0	5.01415	0.669239	0.0957208	1.55	0
491	8.97319	4.67031	2.16589	1.5	0	10.4104	5.16103	2.58503	1.8	0
491	9.27651	4.13715	1.67999	1	0	10.0015	4.58734	1.82969	1.3	0
492	7.86377	2.36428	2.64805	0.9	0	7.82297	2.44902	2.54013	1.2	0
492	9.73774	4.08153	9.11286	1	1.4	10.9996	4.6538	9.27287	1	1.6
493	13.3435	8.55828	11.7125	2	0	15.8693	9.79695	12.8861	2	0.2
493	13.9428	11.6221	10.4041	2	0	15.2097	12.201	10.6948	2	0
494	12.1924	7.35588	5.11979	1.3	0	12.5521	7.85895	5.53534	1.7	0
494	12.1823	6.4699	5.05224			12.8463	6.95576	5.31246	1.65	0
495	7.9362	2.48687	1.86824	1.5	0	10.4523	3.67111	2.7664	2	0
495	6.47439	1.632	0.736715	0.8	0	7.09524	2.06243	1.17669	1	0
496	10.9529	5.46615	5.22278	1.95	0	12.2133	6.66838	6.17219	2	0
496	9.42274	5.29781	1.87929	2	0	10.2689	6.18782	2.17848	2	0
497	11.7247	5.83879	8.7461	2	0	16.9755	8.43946	11.3689	2	0
497	15.8598	10.1831	13.7388	2	2	18.9126	10.7945	14.7272	2	0.1
498	7.96011	2.41506	2.89883	0	0	8.31027	2.66933	3.17116	0.3	0.06
498	11.738	5.95549	11.3334	0	1.2	12.3582	6.67464	12.627	0	2
499	7.52357	2.03705	2.00688	1.25	0	8.40788	2.31797	2.17048	1.2	0
499	7.58339	2.56404	2.27404	0	0.04	8.32006	2.70367	2.45245	0.75	0
500	9.22736	4.79132	1.90132	1.05	0	10.0109	5.12902	1.97807	1	0
500	10.7686	6.76162	2.9964	1	0	11.4082	6.86287	3.11117	1.15	0
501	11.7336	7.10567	8.80551	1.75	0	12.6108	7.51964	9.67627	1.5	0
501	12.4908	6.84523	13.6705	2	1.8	14.9456	7.51355	15.2376	2	0.4
502	8.64393	6.45939	0.477563	2	0	8.82786	6.67179	0.480045	2	0
502	8.99422	6.80658	0.827963	1.8	0	9.31093	7.06695	0.813311	2	0
503	16.0931	11.8636	8.84757	2	0	18.4719	12.8332	9.0106	2	0
503
504	9.28036	4.23331	6.38989	0.7	0	9.99894	4.3917	6.63415	0.85	0
504	10.3803	5.90438	9.64068	0.4	0	11.0085	6.07708	9.93675	0.35	0
505	9.03878	2.45528	4.03782	2	0	10.0271	2.92283	4.60516	2	0
505	9.27658	2.24577	7.85633	0.3	1.6	10.982	2.88424	8.81067	0.15	1.4
506	10.1629	6.31807	5.11999	1.7	0	11.5873	7.38229	5.97926	1.2	0
506	13.6098	12.0887	9.27667	2	0	13.9758	12.1916	9.40456	2	0
507	11.0585	6.6407	1.45375	2	0	12.032	7.41642	1.48823	2	0
507	11.1745	5.97504	1.68555	1.6	0	12.4422	6.43264	1.74097	1.4	0
508	12.7303	9.35685	5.55281	2	0	12.8335	9.21484	5.70882	2	0
508	16.9876	14.8091	10.6707			18.1395	15.1442	11.1758	2	0
509	5.908	1.25949	0.476651	0.05	0	6.37687	1.3103	0.449277	0.1	0
509	11.339	7.48088	4.42207	1.4	0	11.7424	7.88013	4.74671	1.45	0
510	14.0414	11.2639	13.0918	1.9	0	15.0155	11.3102	13.0915	2	0
510	14.1876	11.1569	13.2787	2	0.2	14.8781	11.8396	13.2557	2	0
511	12.8302	10.177	9.23299	2	0.04	13.6531	10.3654	9.49968	2	0
511	11.3126	8.2165	6.67511	2	0	11.8539	7.69246	6.07902	2	0
512
512
513	15.3475	12.9573	16.3934	2	0	19.6405	14.6026	18.4245	2	0.6
513	17.3781	14.9487	16.577	2	0	19.1635	15.4093	17.5792	2	0
514	10.1452	6.69446	3.4584	2	0	10.4292	6.58811	3.65289	2	0
514	12.0777	7.95401	5.63409	2	0	11.8998	7.60295	5.3096	2	0
515	9.38239	7.14713	0.974941	2	0	9.74025	7.2512	0.978174	2	0
515	10.1673	7.4261	1.46327	1.8	0	10.5393	7.64486	1.48422	2	0
516	9.62456	3.13294	6.63462	1	0.3	10.5888	3.73267	7.65292	1.3	0.1
516	8.35531	2.71905	4.92986	0.3	0.2	9.48869	3.09602	5.53731	0.5	0.1
517	11.4397	5.47724	2.99495	1	0	12.2325	5.37905	2.91723	1	0
517	10.3272	4.52298	1.86747	1.7	0	11.1098	4.93543	2.10411	1.5	0
518	12.4839	7.89151	11.7313	1	0.4	13.1752	8.10918	12.1323	1	0.5
518				2	1.3				2	0.8
519	10.5204	3.93443	7.52794	1.75	0	11.7028	4.36975	8.23189	1.85	0.05
519	8.97386	3.82242	2.40171	2	0	9.8162	4.53949	2.58465	2	0
520	8.80462	2.04674	2.37009	0.4	0	9.53197	1.99316	2.7285
520	13.0818	9.18061	9.319	2	0	13.4357	9.04507	9.35945	2	0
521
521
522				2	0
522	14.3014	10.6343	14.6448	2	0	15.303	11.2604	15.4433	2	0
523	8.60545	5.69597	0.953938	2	0	9.18634	6.26897	1.02084	2	0
523	11.3894	9.21764	2.7734	2	0	11.9372	9.78556	2.87171	2	0
524	12.0457	8.78433	7.40297	2	0	13.0053	8.93279	7.98773	2	0
524	10.7381	7.4823	7.16852	2	0.1	12.1385	8.16245	7.82001	2	0.1
525	13.5542	5.57388	5.77937	1	0	14.0137	5.01132	4.97832
525	13.0443	6.19866	6.7269			14.4372	6.83196	7.42666	1.6	0
526	11.8364	8.60177	5.06338	1.7	0	12.2908	8.71743	6.04207	1.3	0
526	9.27908	6.01802	1.2077	1.8	0	9.83935	6.18237	1.46848	1.8	0
527	15.1439	12.8125	11.4184	2	0	19.5894	14.758	13.1617	2	0
527	9.20135	4.12395	4.22196	0.8	0	9.97188	4.30822	4.40811	1	0
528	9.92281	4.78403	6.17953	1.1	0	10.9198	5.51894	6.65026	1.9	0
528
529
529	11.2485	6.85489	3.34305	2	0	12.1213	7.77321	3.87824	2	0
530	8.14275	3.51292	1.05037	0.7	0.05	8.36098	3.67405	1.03852	1.1	0
530	7.51962	2.45436	0.757145	0.8	0.05	7.97473	2.67762	0.815004	0.95	0
531	14.0911	12.5075	11.7458	2	0	14.6016	12.7406	12.0789	1.3	0
531
532	8.30508	3.30828	2.44795	1.5	0	10.4472	5.87916	4.47701	2	0
532	9.99954	6.18138	1.84754	2	0	9.46201	5.08865	1.68895	2	0
533	6.32633	1.84392	1.00348	0.9	0	6.92406	1.98389	1.06773	0.95	0
533				2	0				1.8	0
534	15.136	18.5029	8.88608	2	0	15.0463	18.398	8.73339	2	0
534	14.1043	16.6096	8.33631	1.85	0	14.537	17.0929	8.47399	1.85	0
535	8.41044	4.14566	2.466	1	0.3	8.33165	4.06365	2.52632	1	0.25
535				1.6	1.2				1.8	1
536	7.60388	2.73572	0.718733	1.5	0	8.00506	2.99244	0.764389	1.6	0
536	9.8806	5.61135	4.58261	2	0	10.7013	6.02118	4.8723	2	0
537				0	0
537	9.29948	3.61205	6.73069	0	0.1	11.2822	4.33707	8.5143	0.1	0.1
538	7.8856	0.862611	3.21365	1	0	9.44588	1.25676	3.80843	1	0.06
538	7.61383	0.958329	4.40527			10.2834	1.31276	5.64357	1	0.4
539	16.1374	12.5735	16.4273	1.9	0	16.6716	11.9495	15.7213	2	0
539	13.8409	11.2669	12.9335	2	0	14.9582	11.3294	13.4834	2	0
540	13.806	9.91524	9.53404	2	0	15.8969	10.8238	10.4653
540	15.1588	12.5975	13.3294	2	0	17.8299	13.5676	13.9826	2	0
541	11.6016	6.27608	6.95993	2	0	12.073	6.10361	5.67655	1.8	0
541
542
542
543	9.86483	5.41274	4.31991	2	0	9.65932	5.81946	2.99754	2	0
543
544	18.0237	16.9476	20.7957	2	1.9	18.7389	17.1177	21.0873	2	1.8
544	20.9223	20.3461	19.5863	2	0	22.305	20.7362	19.5162	2	0
545	11.4179	7.19021	4.50841	2	0	12.3657	7.65159	4.75845	1.6	0
545	13.5496	11.2522	8.378	1.8	0	14.4744	11.5227	8.57222	1.9	0
546									2	0
546
547	8.83325	3.1944	10.0507	0.05	1.6	11.1995	3.59259	10.9523	0	1.8
547	12.2355	8.37969	15.4718	0.8	1.7	14.9797	8.49307	15.6569	1.4	1.8
548	10.405	3.59805	5.02807	1	0	11.1546	3.56244	4.94745	1	0.1
548									1.3	0
549	8.35254	2.71158	1.64178	1	0	9.27539	2.98781	2.32642	1	0
549
550	10.161	5.49214	3.89794	1.6	0	10.6411	5.98931	4.21178	1.5	0.2
550
551	15.1264	13.0941	9.82176	2	0	16.1972	13.3094	9.91225	2	0
551	11.011	5.97472	5.17026	1.9	0	12.2295	6.56811	5.48631	2	0
552
552
553				2	0				2	0
553				2	0				2	0
554	16.8606	11.8512	15.5504	2	0	16.0906	9.16801	15.4683	2	0
554	13.4095	10.5	9.87468	1.55	0	12.9964	9.02795	9.0124	1.1	0
555	11.9734	5.72473	12.3784	2	1.7	14.4747	6.76848	14.3431	2	1.7
555	11.8093	5.93572	15.8096	1	1.5	14.4825	6.08137	16.4899	1.15	1.4
556	11.6582	6.60299	12.5839			12.7471	6.13123	11.9432
556	10.7507	7.06917	5.25209	2	0	11.9608	7.34166	5.55956	1.5	0
557	13.8456	10.973	3.7632	2	0	14.6874	12.1768	4.08724	2	0
557	15.3907	10.6674	9.24844	2	0.3	16.0187	11.009	9.63212	2	0.2
558	12.4273	8.68447	8.44909	2	0	13.2154	9.11442	8.75131	2	0
558	12.3962	8.57118	10.3991	2	0	13.2848	8.68506	10.5643	2	0
559	14.3081	13.5138	13.3454	2	0.6	14.5737	13.6502	13.4641	2	0.4
559	13.5368	12.1148	12.3344	2	0.05	13.8328	12.4236	12.5769	2	0
560
560				1	0
561	13.7836	10.2197	14.0443	2	1.2	13.8961	9.89773	13.7531	2	0
561	13.586	10.7315	12.4345	2	0	13.2678	9.511	9.98546	2	0
562	15.6073	13.3275	10.8757	2	0	16.8695	13.7284	11.2915	2	0.02
562	15.8665	12.2915	11.6435	2	0	17.2368	12.2278	11.482	2	0
563	8.45571	5.29035	0.770823	1	0	9.21446	5.72699	0.901046	1	0
563	8.7012	4.74926	1.04466	1	0	10.5449	6.27452	1.86347	1.15	0
564	13.539	9.70038	7.86909	1.7	0	14.1533	10.0424	8.41061	1.8	0
564	13.7769	9.66397	7.7738	2	0	15.1795	10.4834	8.91167	2	0
565	12.2429	9.69188	10.0731	1.2	0	12.3323	9.63298	10.0997	1.15	0
565	10.9003	7.43058	4.23132	1.65	0	11.0997	7.7096	4.23381	1.5	0
566				2	0				2	0
566	10.6282	5.97736	1.97805	1.8	0	10.7461	6.20787	2.10893	1.8	0
567	7.56185	2.83602	0.780562	1.3	0	8.34964	3.19339	0.871484	1.1	0
567	7.29328	3.23555	0.731492	0.5	0	8.46507	3.64711	0.7841	0.4	0
568	8.46575	4.2949	0.315859		0	9.58665	5.02373	0.372796	1.8	0
568	11.5655	7.47814	2.64158	2	0	13.8336	8.76018	3.14279	2	0
